# Supplementary material for: Nontrivial Topological Properties and Synthesis of Sn2CoS with L21 Structure
Source: Nanomaterials (Basel). 2023 Apr 17;13(8):1389. doi: 10.3390/nano13081389 (PMC10141049; doi:10.3390/nano13081389)
Supplement: Supplementary file 1 [file nanomaterials-13-01389-s001.zip]

Archive with 1 entries (1 files):
- nanomaterials-2267985-supplementary.pdf
